# Supplementary material for: Stimulating the Antitumor Immune Response Using Immunocytokines: A Preclinical and Clinical Overview
Source: Pharmaceutics. 2024 Jul 24;16(8):974. doi: 10.3390/pharmaceutics16080974 (PMC11357675; doi:10.3390/pharmaceutics16080974)
Supplement: Supplementary file 1 [file pharmaceutics-16-00974-s001.zip]

Archive with 2 entries (2 files):
- Sup Table S1 Abreviations list03.06.2024.xlsx
- Sup Table S2 ICK 03062024.xlsx
