# Supplementary material for: Stimulating the Antitumor Immune Response Using Immunocytokines: A Preclinical and Clinical Overview
Source: Pharmaceutics. 2024 Jul 24;16(8):974. doi: 10.3390/pharmaceutics16080974 (PMC11357675; doi:10.3390/pharmaceutics16080974)
Supplement: Supplementary file 1 [file pharmaceutics-16-00974-s001.zip › Sup Table S1 Abreviations list03.06.2024.xlsx]

## Sheet: Feuil1
Abreviations	Full names
ADCC	Antibody-Dependent Cellular Cytotoxicity
BiTEs	Bi-Specific T-Cell Engagers
CA	Carbonic Anhydrase
CBD	Collagen Binding Domain
CDC	Complement-Dependent Cytotoxicity
CEA	Carcinoembryonic Antigen
CSF1R	Colony-Stimulating Factor-1 Receptor
CTLA-4	Cytotoxic T-Lymphocyte-Associated Protein-4
DC	Dendritic Cells
EDA	Extra-Domain A
EDB	Extra-Domain B
EGFR	Epithelial Growth Factor Receptor
EpCAM/KSA	Epithelial Cell Adhesion Molecule
FAP	Fibroblast Associated Protein
Fc	Fragment Cristallisable
Fc-R	Fc-Receptors
Fc-Rn	Neonatal Fc-R
FDA	Food and Drug Administration
Fv	Variable Fragment
GD2	Disialoganglioside
GITR	Glucocorticoid-Induced TNF
GM-CSF	Granulocyte-Macrophage Colony-Stimulating factor
HER2	Human Epidermal Growth Factor Receptor-2
HSA	Human Serum Albumin
ICK	Immunocytokines
IFN	Interferon
Ig	Immunoglobulin
IL	Interleukin
i.v.	Intraveinous
LAG-3	Lymphocyte-Activation Gene 3
mAb	Monoclonal Antibody
MART-1	Melanoma Antigen Recognized by T cells 1
MDSC	Myeloid-Derived Suppressor Cells
MHC	Major Histocompatibility Complex
NK	Natural killer
NKG2D	Natural Killer Group 2, member D
NKGD2L	NKG2D Ligands
OS	Overall Survival
PD	Pharmacodynamic
PD-1	Programmed Cell Death 1
PD-L1	Programmed Cell Death Ligand 1
PFS	Progression Free Survival
PS	Phosphatidylserine
PK	Pharmacokinetic
PS	Phosphatidylserine
PSMA	Prostate-Specific Membrane Antigen
RLI	Receptor-Linker-IL-15
scFv	Single-Chain Variable Fragment
TAA	Tumor Associated Antigen
TAM	Tumor Associated Macrophages
TCR	T Cell Receptor
TGFβ	Transforming Growth Factor-β
Th	T Helper
TIGIT	T Cell Immunoglobulin and ITIM Domain
TME	Tumor Microenvironement
TNF	Tumor Necrosis Factor
Tregs	T Regulatory Cells
TSA	Tumor Specific Antigen
