# Supplementary material for: Stimulating the Antitumor Immune Response Using Immunocytokines: A Preclinical and Clinical Overview
Source: Pharmaceutics. 2024 Jul 24;16(8):974. doi: 10.3390/pharmaceutics16080974 (PMC11357675; doi:10.3390/pharmaceutics16080974)
Supplement: Supplementary file 1 [file pharmaceutics-16-00974-s001.zip › Sup Table S2 ICK 03062024.xlsx]

## Sheet: Table S2
Cytokine	Tumor associated or specific antigens localisation	Antigen	ICK format	Main mode of action of the ICK in addition to cytokine tumor delivery	ICK	Clinical trial	Status	Drug	Phase	Posted
IL-2	Tumor cells	Ganglioside-GD2	Ig	Effector functions	Hu14.18-IL-2	NCT03209869	Withdrawn	hu14.18-IL-2	Phase 1	2017
						NCT00590824	Completed	hu14.18-IL-2	Phase 2	2008
						NCT03958383	Suspended	hu14.18-IL-2 + Radiation + Nivolumab + Ipilimumab	Phase 1/2	2019
						NCT00109863	Completed	hu14.18-IL-2	Phase 2	2005
						NCT00003750	Completed	hu14.18-IL-2	Phase 1	2003
						NCT00082758	Completed	hu14.18-IL-2	Phase 2	2004
						NCT01334515	Completed	hu14.18-IL-2	Phase 2	2011
					ch14.18-IL-2	Preclinical	-	-	-	-
		Human adenocarcinoma-associated antigen (KSA or EpCAM)	Ig	Effector functions	huKS-IL-2 (EMD273066, Tucotuzumab celmoleukin)	NCT00132522	Completed	EMD 273066	Phase 1	2005
						NCT00408967	Withdrawn	EMD 273066	Phase 2	2006
						NCT00016237	Completed	EMD 273066	Phase 1	2004
		CD20	Ig	-	DI-Leu16-IL-2	NCT01874288	Terminated	DI-Leu16-IL-2	Phase 1/2	2013
						NCT02151903	Terminated	DI-Leu16-IL-2	Phase 1/2	2014
						NCT00720135	Completed	DI-Leu16-IL-2 + rituximab	Phase 1	2008
		Cancer Embryonic Antigen (CEA)	Ig	-	CEA-IL-2v (RO6895882, RG7813, Cergutuzumabamunaleukin)	NCT02004106	Completed	Cergutuzumabamunaleukin	Phase 1	2016
						NCT02350673	Completed	Cergutuzumabamunaleukin + Atezolizumab	Phase 1	2019
						NCT02350673	Completed	Atezolizumab + Cergutuzumab Amunaleukin	Phase 1	2015
					M5A-IL-2	Preclinical	-	-	-	-
		Human Epidermal Growth Factor Receptor-2 (Her2)	Ig	Effector functions	a-Her2-sumIL-2	Preclinical	-	-	-	-
			One arm Ig	-	Tmab-sumIL-2	Preclinical	-	-	-	-
		Epithelial Growth Factor Receptor (EGFR)	One arm Ig	-	Erb-sumIL-2	Preclinical	-	-	-	-
		Prostate-specific membrane antigen (PSMA)	Ig	Effector functions	KM2812	Preclinical	-	-	-	-
		p53	TCR like	-	264scTCR/IL-2	Preclinical	-	-	-	-
					c264scTCR/IL-2	Preclinical	-	-	-	-
		Melanoma-associated antigen recognized by T cells (MART-1)	TCR like	-	MART-1scTCR-IL-2	Preclinical	-	-	-	-
	Tumor necrotic cores	Single- and double-stranded DNA	Ig	-	NHS-IL-2LT (Selectikine, EMD521873)	NCT00879866	Completed	EMD 521873	Phase 1	2009
						NCT01032681	Completed	EMD 521873	Phase 1	2009
	Tumor & endothelial cells	Phosphatidylserine	Ig	Antiangiogenic (via effector functions)	2aG4-IL-2	Preclinical	-	-	-	-
	Extracellular matrix	Extracellular domian of angiogenesis-associated B-fibronectin (EDB)	scFv	-	L19-IL-2 (Darleukin)	NCT05329792	Recruiting	L19-IL-2/L19-TNF	Phase 2	2022
						NCT02086721	Completed	L19-IL-2	Phase 1	2014
						NCT02076633	Completed	L19-IL-2 + L19-TNF	Phase 2	2014
						NCT02938299	Recruiting	L19-IL-2 + L19-TNF + Procedure: Surgery	Phase 3	2016
						NCT04362722	Recruiting	L19-IL-2 + L19-TNF	Phase 2	2020
						NCT02076646	Active, not recruiting	L19-IL-2 + DTIC	Phase 1/2	2014
						NCT02957019	Active, not recruiting	L19-IL-2 + Rituximab	Phase 1/2	2016
						NCT02735850	Withdrawn	L19-IL-2 + Radiation: SBRT	Phase 2	2016
						NCT01253096	Completed	Intratumoral injections of L19-IL-2	Phase 2	2010
						NCT01198522	Terminated	L19-IL-2 + gemcitabine	Phase 1	2010
						NCT01058538	Completed	L19-IL-2	Phase 1/2	2010
						NCT01055522	Terminated	L19-IL-2 + Dacarbazine	Phase 2	2010
						NCT03705403	Recruiting	Darleukin + Radiation	Phase 2	2018
						NCT03567889	Recruiting	Daromun + Surgery + Adjuvant therapy	Phase 3	2018
		Tenascin-C glycoprotein	scFv	-	F16-IL-2 (Teleukin)	NCT05468294	Active, not recruiting	F16-IL-2 + Nivolumab	Phase 1/2	2022
						NCT02957032	Active, not recruiting	F16-IL-2 + cytarabine	Phase 1	2016
						NCT02054884	Terminated	F16-IL-2 + paclitaxel	Phase 2	2014
						NCT03207191	Completed	F16-IL-2 + BI 836858	Phase 1	2017
						NCT01131364	Terminated	F16-IL-2 + doxorubicin	Phase 1/2	2010
						NCT01134250	Completed	F16-IL-2 + paclitaxel	Phase 1/2	2010
	Cancer Associated Fibroblasts (CAFs)	Fibroblast Activation Protein (FAP)	Ig	-	FAP-IL-2v (RO6874281)	NCT03875079	Completed	RO6874281 + Pembrolizumab	Phase 1	2019
						NCT03063762	Completed	Atezolizumab + Bevacizumab + RO6874281	Phase 1	2017
						NCT02627274	Completed	RO6874281 + Trastuzumab + Cetuximab	Phase 1	2015
						NCT03386721	Terminated	Atezolizumab + RO6874281 + Gemcitabine + Vinorelbine	Phase 2	2017
						NCT03193190	Recruiting	Basket study	Phase 1/2	2017
	T cells	Programmed cell death 1 (PD-1)	Ig	Immune checkpoint blockade	PD-1–IL-2m (IBI363)	NCT05290597	Recruiting	IBI363	Phase 1	2022
						NCT05460767	Not yet recruiting	IBI363	Phase 1	2022
				Immune checkpoint blockade	PD-1–IL-2v (RO7284755, RG6279, Eciskafusp alfa)	NCT04303858	Recruiting	PD-1-IL-2v or PD-1-IL-2v + Atezolizumab	Phase 1	2020
						NCT04303858	Recruiting	Eciskafusp Alfa + Atezolizumab	Phase 1	2020
		CTLA-4	Fusion protein	Immune checkpoint blockade	GI-101	NCT04977453	Recruiting	GI-101 or GI-101 + Pembrolizumab/ Lenvatinib	Phase 1/ 2	2021
IL-15	Tumor cells	Ganglioside-GD2	Ig	Effector functions	Anti-GD2-RLI	Preclinical			-	-
					hu14.18-IL-15	Preclinical	-	-	-	-
		PD-L1	Ig	Immune checkpoint blockade	KD033	Preclinical	-	-	-	-
					srKD033	Preclinical	-	-	-	-
					LH05	Preclinical	-	-	-	-
			scFv	Immune checkpoint blockade	N-809	Preclinical	-	-	-	-
		Mucin 1 (TA-MUC1)	Ig	Effector functions & decrease of drug resistance mechanisms	GT-00AxIL-15	Preclinical	-	-	-	-
		CD20	Ig	Effector functions	2B8T2M	Preclinical	-	-	-	-
		Integrins (avb3, avb5 and avb6)	Fusion protein	-	BJ-001 (RGD-IL-15)	NCT04294576	Recruiting	BJ-001 + Pembrolizumab	Phase 1	2020
	T cells	Programmed cell death 1 (PD-1)	Ig	Immune checkpoint blockade	PD-1-IL-15m (PF-07209960)	NCT04628780	Active, not recruiting	PF-07209960	Phase 1	2020
		Cytotoxic T-Lymphocyte-Associated protein-4 (CTLA-4)	Ig	Immune checkpoint blockade & T regs depletion (via effector functions)	JK08 (CTLA-4-IL-15)	NCT05620134	Recruiting	JK08	Phase 1/2	2022
		Lymphocyte-activation gene 3 (LAG-3)	Fusion protein	Immune checkpoint blockade	Anti-LAG-3-IL-15	Preclinical	-	-	-	-
	Cancer Associated Fibroblasts	Fibroblast Activation Protein	scFv		scFv_RD_IL-15	Preclinical	-	-	-	-
			scFv tribody	Immune stimulant	RD_IL-15_scFv_4-1BBL	Preclinical	-	-	-	-
				Immune stimulant	RD_IL-15_scFv_scGITRL	Preclinical	-	-	-	-
				Immune stimulant	RD_IL-15_scFv_scOX40L	Preclinical	-	-	-	-
	Extracellular matrix	Extracellular domian of angiogenesis-associated B-fibronectin (EDB)	scFv	-	L19-IL-15	Preclinical	-	-	-	-
		Alternatively spliced extra-domain A of fibronectin (EDA)	scFv diabody	-	F8-F8-IL-15	Preclinical	-	-	-	-
			scFv diabody	-	F8-F8-SD-IL-15	Preclinical	-	-	-	-
	NK cells	Activating receptor natural killer group 2, member D (NKG2D)	Fusion protein	-	dsNKG2D-IL-15	Preclinical	-	-	-	-
	Tumor microenvironement	Transforming growth factor beta (TGFβ) receptor II	Fusion protein	Sequester immunosuppressive TGFβ	HCW9218	NCT05322408	Recruiting	HCW9218	Phase 1	2022
						NCT05304936	Recruiting	HCW9218	Phase 1/2	2022
TNFα	Extracellular matrix	Extracellular domian of angiogenesis-associated B-fibronectin (EDB)	scFv	-	L19-TNFα	NCT05304663	Not yet recruiting	L19-TNF + Lomustine	Phase 1	2022
						NCT05329792	Recruiting	L19-IL-2/L19-TNF	Phase 2	2022
						NCT04032964	Active, not recruiting	L19-TNF + Doxorubicin	Phase 1	2019
						NCT04650984	Recruiting	L19-TNF + Doxorubicin	Phase 3	2020
						NCT03779230	Active, not recruiting	L19-TNF	Phase 1/2	2018
						NCT04573192	Recruiting	L19-TNF + Lomustine	Phase 1/2	2020
						NCT02076633	Completed	L19-IL-2 + L19-TNF	Phase 2	2014
						NCT04362722	Recruiting	L19-IL-2 + L19-TNF	Phase 2	2020
						NCT04443010	Recruiting	L19-TNF + Temozolomide	Phase 1/2	2020
						NCT02938299	Recruiting	L19-IL-2 + L19-TNF + Surgery	Phase 3	2016
						NCT04733183	Recruiting	Dacarbazine + L19-TNF	Phase 2	2021
						NCT03420014	Recruiting	Doxorubicin + L19-TNF	Phase 2	2018
						NCT01253837	Completed	L19-TNF	Phase 1/2	2010
						NCT01213732	Completed	L19-TNF	Phase 1	2010
						NCT03567889	Recruiting	L19-TNF + Surgery	Phase 3	2018
					L19-TNFI97A	Preclinical	-	-	-	-
		Alternatively spliced extra-domain A of fibronectin (EDA)	scFv	-	F8-TNF	Preclinical	-	-	-	-
	Tumor cells	G250/Carbonic anhydrase IX (CA-IX)	scFv+CH1	-	IgG-TNF-fusion protein (cG250-TNF)	Preclinical	-	-	-	-
		GP 240 antigen	Ig	-	ZME-TNF immunotoxin	Preclinical	-	-	-	-
	Endothelial cells	Transglutaminase 2 (TGM2)	Fusion protein	Antiangiogenic	GX1-rmhTNFα	Preclinical	-	-	-	-
IL-12	Tumor necrotic cores	Single- and double-stranded DNA	Ig	-	NHS-IL-12	NCT04303117	Recruiting	NHS-IL-12 + M7824	Phase 1/2	2020
						NCT01417546	Completed	NHS-IL-12	Phase 1	2011
						NCT04756505	Withdrawn	Bintrafusp Alfa + NHS-IL-12 + Radiation	Phase 1	2021
						NCT04287868	Active, not recruiting	PDS0101 + M7824 + NHS-IL-12	Phase 1/2	2020
						NCT04708470	Recruiting	Bintrafusp Alfa + NHS-IL-12 + Entinostat	Phase 1/2	2021
						NCT02994953	Terminated	Avelumab + M9241 + Avelumab + M9241 + Avelumab	Phase 1	2016
						NCT04235777	Recruiting	M7824 + NHS-IL-12 + Radiation	Phase 1	2020
						NCT04327986	Terminated	M7824 + NHS-IL-12 + Radiation	Phase 1/2	2020
						NCT04491955	Completed	CV301+ MSB0011359C + N-803 + NHS-IL-12	Phase 2	2020
						NCT04633252	Recruiting	ADT + Prednisone + M7824 + Docetaxel + NHS-IL-12	Phase 1/2	2020
						NCT05361798	Recruiting	NHS-IL-12 + Radiation	Phase 2	2022
						NCT05286814	Recruiting	Basket study	Phase 2	2022
		Necrosis (single-stranded DNA)	Ig	-	chTNT-3/huIL-12	Preclinical	-	-
	Cancer Associated Fibroblasts	Fibroblast Activation Protein (FAP)	scFv	-	IL-12-7NP2	Preclinical	-	-
	Extracellular matrix	Extracellular domian of angiogenesis-associated B-fibronectin (EDB)	scFv	-	IL-12-L19L19 (Dodekin)	NCT04471987	Recruiting	IL-12-L19L19	Phase 1	2020
			Ig	-	BC1-IL-12 (AS1409)	NCT00625768	Completed	AS1409	Phase 1	2008
		Collagen	Fusion protein	-	(CBD)-IL-12	Preclinical
IL-21	Tumor cells	Epithelial Growth Factor Receptor (EGFR)	Fusion protein	-	Erb-IL-21–Fc	Preclinical	-	-	-	-
		Ganglioside-GD2	Ig	-	hu14.18-IL-21	Preclinical	-	-	-
	T cells	Programmed cell death 1 (PD-1)	Ig	Immune checkpoint blockade	PD-1-IL-21 (R9E:R76) (AMG256)	NCT04362748	Active, not recruiting	AMG 256	Phase 1	2020
IL-10	Tumor cells	Epithelial Growth Factor Receptor (EGFR)	Fusion protein	Effector functions	CmAb-(IL-10)	Preclinical	-	-	-	-
	Tumor associated macrophages (TAM)	Colony-stimulating factor-1 receptor (CSF1R)	Ig	-	BF10	Preclinical	-	-	-	-
GM-CSF	Tumor cells	Human Epidermal Growth Factor Receptor-2 (Her2)	Ig	-	Anti-HER2/neu IgG3-(GM-CSF)	Preclinical	-	-	-	-
	Antigen presenting cells	Toll-like receptor 2 (TLR2)	Fusion protein	Antigen presentation stimulation	rlipoE7m-MoGM	Preclinical	-	-	-	-
IFNγ	Extracellular matrix	Extracellular domian of angiogenesis-associated B-fibronectin (EDB)	scFv	-	L19-IFNγ	Preclinical	-	-	-	-
				-	L19-IFNγ-KRG	Preclinical	-	-	-	-
		Alternatively spliced extra-domain A of fibronectin (EDA)	scFv	-	F8-IFNγ	Preclinical	-	-	-	-
	Tumor necrotic cores	Necrosis (single-stranded DNA)	Ig	-	chTNT-3	Preclinical	-	-	-	-
IFNα	Tumor cells	Vascular endothelial growth factor receptor 2 (VEGFR2)	Ig	-	VEGFR2-IFNα (JZA01)	Preclinical	-	-	-	-
				-	VEGFR2-IFNαmut (JZA02)	Preclinical	-	-	-	-
		CD20		-	CD20-mIFNα and CD20-hIFNα	Preclinical	-	-	-	-
